# Supplementary material for: Wearable Sensors for Sleep Monitoring in Free-Living Environments: A Scoping Review on Parkinson’s Disease
Source: Biosensors (Basel). 2025 Mar 25;15(4):212. doi: 10.3390/bios15040212 (PMC12024674; doi:10.3390/bios15040212)
Supplement: Supplementary file 1 [file biosensors-15-00212-s001.zip]

Archive with 1 entries (1 files):
- biosensors-3496698-supplementary.xlsx
