# Supplementary material for: Wearable Sensors for Sleep Monitoring in Free-Living Environments: A Scoping Review on Parkinson’s Disease
Source: Biosensors (Basel). 2025 Mar 25;15(4):212. doi: 10.3390/bios15040212 (PMC12024674; doi:10.3390/bios15040212)
Supplement: Supplementary file 1 [file biosensors-15-00212-s001.zip › biosensors-3496698-supplementary.xlsx]

## Sheet: Sheet1
Reference	DOI	Name of Study	Authors	Publication Year	Sensor name
[9]	10.3389/fneur.2019.00356	Validation of a Device for the Ambulatory Monitoring of Sleep Patterns: A Pilot Study on Parkinson’s Disease	Madrid-Navarro et al.	2019	Kronowise 3.0, Kronohealth, S.L., Spain	https://kronohealth.com/kronowise/
[10]	10.1080/15402002.2019.1629445	Temporal Associations between Sleep and Daytime Functioning in Parkinson’s Disease: A Smartphone-Based Ecological Momentary Assessment	Wu and Cronin-Golomb	2019	ActiGraph GT9X Link; Actigraph, Pensacola, FL	https://theactigraph.com/downloads#user-manuals
[11]	10.1016/j.jns.2016.12.045	Time for a strategy in night-time dopaminergic therapy? An objective sensor-based analysis of nocturnal hypokinesia and sleeping positions in Parkinson's disease	Sringean et al.	2017	NIGHT-Recorder	https://pubmed.ncbi.nlm.nih.gov/27533042/	https://www.mcroberts.nl/products/
[12]	10.1002/mds.28006	Tossing and Turning in Bed: Nocturnal Movements in Parkinson's Disease	Mirelman et al.	2020	Axivity AX3 (Axivity Ltd, Newcastle, UK); DynaPort MiniMod Module (McRoberts BV, The Hague, Netherlands)	https://axivity.com/files/resources/AX3v2_Datasheet.pdf
[13]	10.1002/mds.25730	Primary Sleep Disorder Prevalence in Patients With Newly Diagnosed Parkinson's Disease	Prudon et al.	2013	Actiwatch, CamnTech, Cambridge, UK	https://www.camntech.com/Products/Legacy/Actiwatch_User.pdf
[14]	10.3389/fneur.2018.00157	Multidimensional circadian Monitoring by Wearable Biosensors in Parkinson’s Disease	Madrid-Navarro et al.	2018	Kronowise 3.0, Kronohealth, S.L., Spain	https://kronohealth.com/kronowise/
[15]	10.1111/jsr.13909	Monitoring sleep stages with a soft electrode array: Comparison against vPSG and home-based detection of REM sleep without atonia	Oz et al.	2023	X-trodes	https://xtrodes.com/
[16]	10.2217/nmt-2017-0016	Impaired bed mobility: quantitative torque analysis with axial inertial sensors	Bhidayasiri et al.	2017	NIGHT-Recorder	https://pubmed.ncbi.nlm.nih.gov/27533042/
[17]	10.1007/s40846-015-0065-0	Wake/Sleep Identification Based on Body Movement for Parkinson’s Disease Patients	Qian et al.	2015	No name given to the system but used the MMA845X, Freescale Semiconductor, USA	https://www.nxp.com/docs/en/data-sheet/MMA8451Q.pdf
[18]	10.1109/TSP55681.2022.9851316	Prodromal Diagnosis of Lewy Body Diseases Based on Actigraphy	Mikulec et al.	2022	GENEActiv, Activinsight Ltd., Kimbolton, UK	https://activinsights.com/digital-health-technologies/professional-wearables/geneactiv/
[19]	10.1016/j.slsci.2014.09.013	Nonparametric methods in actigraphy: An update	Gonçalves et al.	2014	Tempatilumi, CE Brasil	https://web.archive.org/web/20071218222809/http://www.cebrasil.com.br/CE/Biomedicos.htm
[20]	10.1016/j.parkreldis.2015.11.003	How well do Parkinson's disease patients turn in bed? Quantitative analysis of nocturnal hypokinesia using multisite wearable inertial sensors	Sringean et al.	2016	NIGHT-Recorder	https://pubmed.ncbi.nlm.nih.gov/27533042/
[21]	10.1109/PerComWorkshops59983.2024.10502893	Home Monitoring of Sleep Disturbances in Parkinson’s Disease: A Wearable Solution	Rechichi et al.	2024	Shimmer3, ShimmerSensing	https://shimmersensing.com/wp-content/uploads/2022/04/Shimmer3-IMU-Spec-Sheet.pdf
[22]	10.3390/jpm13111591	Exploring the Association Linking Head Position and Sleep Architecture to Motor Impairment in Parkinson’s Disease: An Exploratory Study	Gnarra et al.	2023	Sleep Profiler, Advanced Brain Monitor ing, Carlsbad, CA, US	https://www.advancedbrainmonitoring.com/products/sleep-profiler - section-specification
[23]	10.1038/s41531-024-00719-w	Digital outcome measures from smartwatch data relate to non-motor features of Parkinson’s disease	Schalkamp et al.	2024	Verily Study Watch	https://verily.com/perspectives/introducing-verily-study-watch
[24]	10.1111/jsr.12000	Daytime course of sleepiness in de novo Parkinson’s disease patients	Giganti et al.	2013	Actiwatch Plus, version 3.24; Cambridge Neurotechnology Ltd, Pam pisford, Cambridge, UK	https://www.camntech.com/Products/Legacy/Actiwatch_User.pdf
[25]	10.1093/sleep/zsae036	Daily light exposure profiles and the association with objective sleep quality in patients with Parkinson’s disease: The PHASE study	Obayashi et al.	2024	Actiwatch 2, CamnTech, Cambridge, UK	https://www.camntech.com/Products/Legacy/Actiwatch_User.pdf
[26]	10.1016/ j.parkreldis.2018.11.024	Clinical feasibility of a wearable, conformable sensor patch to monitor motor symptoms in Parkinson's disease	Boroojerdi et al.	2018	NIMBLE patch
[27]	10.1016/j.autneu.2011.07.010	Circadian rhythm of rest activity and autonomic nervous system activity at different stages in Parkinson's disease	Niwa et al.	2011	Mini-Motionlogger Actigraph, Ambulatory Monitoring, Ardsley, NY, USA	https://www.ambulatory-monitoring.com/motionlogger-actigraphs
[28]	10.1002/mds.22057	Circadian Rest-Activity Rhythm Is Altered in Parkinson’s Disease Patients with Hallucinations	Whitehead et al.	2008	Not specified
[29]	10.1682/JRRD.2015.04.0062	Capturing nighttime symptoms in Parkinson disease: Technical development and experimental verification of inertial sensors for nocturnal hypokinesia	Bhidayasiri et al.	2016	NIGHT-Recorder	https://pubmed.ncbi.nlm.nih.gov/27533042/
[30]	10.1002/ana.26517	Actigraphy Enables Home Screening of Rapid Eye Movement Behavior Disorder in Parkinson’s Disease	Raschellà et al.	2023	GENEActiv original, Activinsight Ltd., Kimbolton, UK	https://activinsights.com/digital-health-technologies/professional-wearables/geneactiv/
[31]	10.1016/j.parkreldis.2014.02.011	Daytime sleep in Parkinson’s disease measured by episodes of immobility	Kotschet et al.	2014	Parkinson’s Kinetigraph, PKG, Global Kinetics Corporation	https://pubmed.ncbi.nlm.nih.gov/23939408/
[32]	10.1007/s10072-017-3050-2	Continuous quantitative monitoring of physical activity in Parkinson’s disease patients by using wearable devices: a case-control study	Cai et al.	2017	Bong smart sports bracelet
[33]	10.1002/mdc3.13102	Associations Between Fluctuations in Daytime Sleepiness and Motor and Non-Motor Symptoms in Parkinson’s Disease	Höglund et al.	2020	Parkinson’s Kinetigraph, PKG, Global Kinetics Corporation	https://pubmed.ncbi.nlm.nih.gov/23939408/
[34]	10.1080/00207450701591065	Actigraphic evidence for night-time hyperkinesia in Parkinson's disease	Nass, A., & Nass, R. D.	2008	ActiTrac, IM Systems	https://journals.lww.com/acsm-msse/Fulltext/2003/06000/Laboratory_Calibration_and_Validation_of_the.24.aspx
